# Supplementary material for: Qili Qiangxin capsule attenuates myocardial fibrosis by modulating collagen homeostasis post-infarction in rats
Source: PLoS One. 2024 Sep 27;19(9):e0310897. doi: 10.1371/journal.pone.0310897 (PMC11432860; doi:10.1371/journal.pone.0310897)
Supplement: S1 Fig — (ZIP) [file pone.0310897.s001.zip]

Archive with 6 entries (5 files):
- S1 Fig/
- S1 Fig/Fig1A Model.tiff
- S1 Fig/Fig1A Positive.tif
- S1 Fig/Fig1A QL-H.tif
- S1 Fig/Fig1A QL-L .tif
- S1 Fig/Fig1A Sham.tif
