# Supplementary material for: Qili Qiangxin capsule attenuates myocardial fibrosis by modulating collagen homeostasis post-infarction in rats
Source: PLoS One. 2024 Sep 27;19(9):e0310897. doi: 10.1371/journal.pone.0310897 (PMC11432860; doi:10.1371/journal.pone.0310897)
Supplement: S2 Fig — (A) Original electrocardiogram images of rats before combination for each group. (B) Original electrocardiogram images of rats in lead II. (ZIP) [file pone.0310897.s002.zip]

Archive with 3 entries (2 files):
- S2 Fig/
- S2 Fig/A   raw images-Fig2 ECG .pdf
- S2 Fig/B    raw images-Fig2 ECG.pdf
