# Supplementary material for: Qili Qiangxin capsule attenuates myocardial fibrosis by modulating collagen homeostasis post-infarction in rats
Source: PLoS One. 2024 Sep 27;19(9):e0310897. doi: 10.1371/journal.pone.0310897 (PMC11432860; doi:10.1371/journal.pone.0310897)
Supplement: S3 Fig — (ZIP) [file pone.0310897.s003.zip]

Archive with 6 entries (5 files):
- S3 Fig/
- S3 Fig/Fig3A1 Sham.tif
- S3 Fig/Fig3A2 Model.tif
- S3 Fig/Fig3A3  QL-L.tif
- S3 Fig/Fig3A4 QL-H.tif
- S3 Fig/Fig3A5 Empagliflozin.tif
