# Supplementary material for: Qili Qiangxin capsule attenuates myocardial fibrosis by modulating collagen homeostasis post-infarction in rats
Source: PLoS One. 2024 Sep 27;19(9):e0310897. doi: 10.1371/journal.pone.0310897 (PMC11432860; doi:10.1371/journal.pone.0310897)
Supplement: S4 Fig — (ZIP) [file pone.0310897.s004.zip]

Archive with 13 entries (10 files):
- S4 Fig/
- S4 Fig/HE/
- S4 Fig/HE/Empagliflozin.tif
- S4 Fig/HE/Model.tif
- S4 Fig/HE/QL-H.tif
- S4 Fig/HE/QL-L.tif
- S4 Fig/HE/Sham.tif
- S4 Fig/HE 10x/
- S4 Fig/HE 10x/Empagliflozin.tif
- S4 Fig/HE 10x/Model.tif
- S4 Fig/HE 10x/QL-H.tif
- S4 Fig/HE 10x/QL-L.tif
- S4 Fig/HE 10x/Sham.tif
