# Supplementary material for: Qili Qiangxin capsule attenuates myocardial fibrosis by modulating collagen homeostasis post-infarction in rats
Source: PLoS One. 2024 Sep 27;19(9):e0310897. doi: 10.1371/journal.pone.0310897 (PMC11432860; doi:10.1371/journal.pone.0310897)
Supplement: S5 Fig — (ZIP) [file pone.0310897.s005.zip]

Archive with 13 entries (10 files):
- S5 Fig/
- S5 Fig/Masson/
- S5 Fig/Masson/Empagliflozin.tif
- S5 Fig/Masson/Model.tif
- S5 Fig/Masson/QL-H.tif
- S5 Fig/Masson/QL-L.tif
- S5 Fig/Masson/Sham.tif
- S5 Fig/Masson10x/
- S5 Fig/Masson10x/27假.jpg
- S5 Fig/Masson10x/55高.png
- S5 Fig/Masson10x/56低.png
- S5 Fig/Masson10x/模11.png
- S5 Fig/Masson10x/阳18.png
