# Supplementary material for: Qili Qiangxin capsule attenuates myocardial fibrosis by modulating collagen homeostasis post-infarction in rats
Source: PLoS One. 2024 Sep 27;19(9):e0310897. doi: 10.1371/journal.pone.0310897 (PMC11432860; doi:10.1371/journal.pone.0310897)
Supplement: S6 Fig — (ZIP) [file pone.0310897.s006.zip]

Archive with 13 entries (10 files):
- S6 Fig/
- S6 Fig/PSR 10X under optical microscope/
- S6 Fig/PSR 10X under optical microscope/Empagliflozin.tif
- S6 Fig/PSR 10X under optical microscope/Model.tif
- S6 Fig/PSR 10X under optical microscope/QL-H.tif
- S6 Fig/PSR 10X under optical microscope/QL-L.tif
- S6 Fig/PSR 10X under optical microscope/Sham.tif
- S6 Fig/PSR under optical microscope/
- S6 Fig/PSR under optical microscope/Empagliflozin.tif
- S6 Fig/PSR under optical microscope/Model.tif
- S6 Fig/PSR under optical microscope/QL-H.tif
- S6 Fig/PSR under optical microscope/QL-L.tif
- S6 Fig/PSR under optical microscope/Sham.tif
