# Supplementary material for: Qili Qiangxin capsule attenuates myocardial fibrosis by modulating collagen homeostasis post-infarction in rats
Source: PLoS One. 2024 Sep 27;19(9):e0310897. doi: 10.1371/journal.pone.0310897 (PMC11432860; doi:10.1371/journal.pone.0310897)
Supplement: S7 Fig — (ZIP) [file pone.0310897.s007.zip]

Archive with 5 entries (4 files):
- S7 Fig/
- S7 Fig/PSR 10X.pdf
- S7 Fig/PSR 20X.pdf
- S7 Fig/PSR 50X.pdf
- S7 Fig/PSR 5X.pdf
