# Supplementary material for: Qili Qiangxin capsule attenuates myocardial fibrosis by modulating collagen homeostasis post-infarction in rats
Source: PLoS One. 2024 Sep 27;19(9):e0310897. doi: 10.1371/journal.pone.0310897 (PMC11432860; doi:10.1371/journal.pone.0310897)
Supplement: S8 Fig — (ZIP) [file pone.0310897.s008.zip]

Archive with 25 entries (20 files):
- S8 Fig/
- S8 Fig/Fig5A1 MMP9/
- S8 Fig/Fig5A1 MMP9/Empagliflozin.tif
- S8 Fig/Fig5A1 MMP9/Model.tif
- S8 Fig/Fig5A1 MMP9/QL-H.tif
- S8 Fig/Fig5A1 MMP9/QL-L.tif
- S8 Fig/Fig5A1 MMP9/Sham.tif
- S8 Fig/Fig5A2 TIMP-1/
- S8 Fig/Fig5A2 TIMP-1/Empagliflozin.tif
- S8 Fig/Fig5A2 TIMP-1/Model.tif
- S8 Fig/Fig5A2 TIMP-1/QL-H.tif
- S8 Fig/Fig5A2 TIMP-1/QL-L.tif
- S8 Fig/Fig5A2 TIMP-1/Sham.tif
- S8 Fig/Fig5A3 DAPI/
- S8 Fig/Fig5A3 DAPI/Empagliflozin.tif
- S8 Fig/Fig5A3 DAPI/Model.tif
- S8 Fig/Fig5A3 DAPI/QL-H.tif
- S8 Fig/Fig5A3 DAPI/QL-L.tif
- S8 Fig/Fig5A3 DAPI/Sham.tif
- S8 Fig/Fig5A4 Merge/
- S8 Fig/Fig5A4 Merge/Empagliflozin.tif
- S8 Fig/Fig5A4 Merge/Model.tif
- S8 Fig/Fig5A4 Merge/QL-H.tif
- S8 Fig/Fig5A4 Merge/QL-L.tif
- S8 Fig/Fig5A4 Merge/Sham.tif
