# Supplementary material for: Qili Qiangxin capsule attenuates myocardial fibrosis by modulating collagen homeostasis post-infarction in rats
Source: PLoS One. 2024 Sep 27;19(9):e0310897. doi: 10.1371/journal.pone.0310897 (PMC11432860; doi:10.1371/journal.pone.0310897)
Supplement: S9 Fig — (A) Duplicate expression images for each target protein band. (B)Single expression image for each target protein band. (ZIP) [file pone.0310897.s009.zip]

Archive with 21 entries (18 files):
- S9 Fig/
- S9 Fig/A/
- S9 Fig/A/AT1.tif
- S9 Fig/A/Collagen I.tif
- S9 Fig/A/Collagen II.tif
- S9 Fig/A/Collagen III.tif
- S9 Fig/A/Collagen IV.tif
- S9 Fig/A/GAPDH.tif
- S9 Fig/A/TGF-β1.tif
- S9 Fig/A/α-SMA.tif
- S9 Fig/A/整理图片1.tif
- S9 Fig/B/
- S9 Fig/B/AT1.tiff
- S9 Fig/B/Collagen I.tiff
- S9 Fig/B/Collagen IV.tiff
- S9 Fig/B/Collagen II.tiff
- S9 Fig/B/Collagen III.tiff
- S9 Fig/B/GAPDH.tiff
- S9 Fig/B/TGF-β1.tiff
- S9 Fig/B/α-SMA.tiff
- S9 Fig/B/整理图片1.tif
