# Supplementary material for: Qili Qiangxin capsule attenuates myocardial fibrosis by modulating collagen homeostasis post-infarction in rats
Source: PLoS One. 2024 Sep 27;19(9):e0310897. doi: 10.1371/journal.pone.0310897 (PMC11432860; doi:10.1371/journal.pone.0310897)
Supplement: S10 Fig — (ZIP) [file pone.0310897.s010.zip]

Archive with 2 entries (1 files):
- S10 Fig/
- S10 Fig/The methods and results of qPCR experiments.pdf
