# Supplementary material for: Qili Qiangxin capsule attenuates myocardial fibrosis by modulating collagen homeostasis post-infarction in rats
Source: PLoS One. 2024 Sep 27;19(9):e0310897. doi: 10.1371/journal.pone.0310897 (PMC11432860; doi:10.1371/journal.pone.0310897)
Supplement: S1 Data — (ZIP) [file pone.0310897.s011.zip]

Archive with 11 entries (9 files):
- S1 raw data/
- S1 raw data/raw data/
- S1 raw data/raw data/raw data-Fig1B HM BM.xlsx
- S1 raw data/raw data/raw data-Fig1C.xlsx
- S1 raw data/raw data/raw data-Fig2 ELISA.xlsx
- S1 raw data/raw data/raw data-Fig3.xlsx
- S1 raw data/raw data/raw data-Fig4D .xlsx
- S1 raw data/raw data/raw data-Fig4E CVF.xlsx
- S1 raw data/raw data/raw data-Fig5 MMP9 TIMP1.xlsx
- S1 raw data/raw data/raw data-Fig6 WB.xlsx
- S1 raw data/raw data/raw data-Fig7 qPCR.xlsx
