# Supplementary material for: Qili Qiangxin capsule attenuates myocardial fibrosis by modulating collagen homeostasis post-infarction in rats
Source: PLoS One. 2024 Sep 27;19(9):e0310897. doi: 10.1371/journal.pone.0310897 (PMC11432860; doi:10.1371/journal.pone.0310897)
Supplement: S1 Data — (ZIP) [file pone.0310897.s011.zip › S1 raw data/raw data/raw data-Fig1B HM BM.xlsx]

## Sheet: Sheet1
解剖数据表
分组	编号	解剖体重(g)	心脏重量(mg)	心脏质量指数			Sham	Model	QL-L	QL-H	Empagliflozin
							2.83656	3.35422	2.86923	2.81624	3.34964
假手术组	22	222.1	630	2.83656			2.76402	3.33333	3.35145	3.1641	3.03117
	23	230.1	636	2.76402			2.79048	3.30164	3.20633	3.15482	2.69085
	24	218.6	610	2.79048			3.07723	3.21871	3.37372	2.97048	3.12807
	25	253.8	781	3.07723			3.01043	3.48587	3.46359	3.11258	2.80461
	26	230.2	693	3.01043			2.67616	3.37179	3.18567	2.9973	2.81872
	27	259.7	695	2.67616		平均值	2.86366	3.34426	3.24167	3.03592	2.97051
模型组	11	239.4	803	3.35422		标准差	0.171456	0.0878744	0.210633	0.13452	0.245366
	12	236.1	787	3.33333
	13	231.4	764	3.30164
	14	250.1	805	3.21871
	15	251.3	876	3.48587
	16	234	789	3.37179
芪苈中	30	260	746	2.86923
	43	220.8	740	3.35145
	45	202.1	648	3.20633
	47	214.6	724	3.37372
	50	225.2	780	3.46359
	56	212.2	676	3.18567
芪苈高	28	234	659	2.81624
	42	220.6	698	3.1641
	44	205.4	648	3.15482
	46	216.8	644	2.97048
	55	211.4	658	3.11258
	61	222.2	666	2.9973
恩格列净	48	224.8	753	3.34964
	51	243.8	739	3.03117
	54	237.1	638	2.69085
	57	224.1	701	3.12807
	58	225.7	633	2.80461
	59	271.4	765	2.81872
