# Supplementary material for: Qili Qiangxin capsule attenuates myocardial fibrosis by modulating collagen homeostasis post-infarction in rats
Source: PLoS One. 2024 Sep 27;19(9):e0310897. doi: 10.1371/journal.pone.0310897 (PMC11432860; doi:10.1371/journal.pone.0310897)
Supplement: S1 Data — (ZIP) [file pone.0310897.s011.zip › S1 raw data/raw data/raw data-Fig1C.xlsx]

## Sheet: Sheet1
							心脏体积	Sham	Model	QL-L	QL-H	Empagliflozin
分组	编号	长	宽	高	体积			1.215	1.815	1.4	1.32	1.04
								1.134	1.76	0.54	1.65	0.546
Sham	23	1.5	0.9	0.9	1.215			1.5	2.04	0.72	0.77	0.768
	24	1.4	0.9	0.9	1.134			1.4	2.04	0.546	0.616	0.96
	25	1.5	1	1	1.5			1.386	1.92	0.75	0.54	0.7
	26	1.4	1	1	1.4			1.358	1.768	1.05	0.7	1.28
	27	1.4	1.1	0.9	1.386		平均值	1.33217	1.8905	0.834333	0.932667	0.882333
	18	1.4	1	0.97	1.358		标准差	0.133666	0.129079	0.3336	0.447136	0.263995
Model	11	1.5	1.1	1.1	1.815
	12	1.6	1.1	1	1.76
	13	1.7	1.2	1	2.04
	14	1.7	1.2	1	2.04
	15	1.6	1.2	1	1.92
	16	1.7	1.3	0.8	1.768
QL-L	30	1.4	1	1	1.4
	45	1.5	1.2	0.3	0.54
	47	1.5	1.2	0.4	0.72
	50	1.4	1.3	0.3	0.546
	56	1.5	1	0.5	0.75
	60	1.5	1	0.7	1.05
QL-H	28	1.5	1.1	0.8	1.32
	29	1.5	1.1	1	1.65
	42	1.4	1.1	0.5	0.77
	44	1.4	1.1	0.4	0.616
	46	1.4	1.2	0.3	0.504
	55	1.4	1	0.5	0.7
Empagliflozin	48	1.6	1.3	0.5	1.04
	51	1.4	1.3	0.3	0.546
	54	1.6	1.2	0.4	0.768
	57	1.6	1	0.6	0.96
	59	1.4	1	0.5	0.7
	65	1.6	1	0.8	1.28
