# Supplementary material for: Qili Qiangxin capsule attenuates myocardial fibrosis by modulating collagen homeostasis post-infarction in rats
Source: PLoS One. 2024 Sep 27;19(9):e0310897. doi: 10.1371/journal.pone.0310897 (PMC11432860; doi:10.1371/journal.pone.0310897)
Supplement: S1 Data — (ZIP) [file pone.0310897.s011.zip › S1 raw data/raw data/raw data-Fig2 ELISA.xlsx]

## Sheet: Sheet1
hs-cTn-Ⅰ
	Sham	Model	QL-L	QL-H	Empagliflozin
	1077.05	1900.65	1595.2	1307.52	1190.9
	895.446	1660.18	1595.76	1269.2	712.177
	903.497	1574.65	1380.28	799.368	609.435
	716.44	1684.61	752.72	750.497	1449.14
	945.428	1436.37	877.67	1352.51	815.474
	906.398	1093.43	671.08	891.558	708.289
平均值	907.376	1558.32	1145.45	1061.78	914.236
标准差	115.63	273.779	426.889	276.648	331.23
NT-proBNP
	Sham	Model	QL-L	QL-H	Empagliflozin
	367.13	666.76	596.58	234.75	415.62
	448.8	749.07	518.07	536.56	309.09
	344.53	683.92	434.31	428.56	519.18
	322.7	666.76	519.92	370.49	541.37
	411.29	611.87	403.18	342.75	301.7
	370.46	606.12	383.2	356.07	547.66
平均值	377.485	664.083	475.877	378.197	439.103
标准差	45.766	52.3766	82.3298	99.9978	114.009
