# Supplementary material for: Qili Qiangxin capsule attenuates myocardial fibrosis by modulating collagen homeostasis post-infarction in rats
Source: PLoS One. 2024 Sep 27;19(9):e0310897. doi: 10.1371/journal.pone.0310897 (PMC11432860; doi:10.1371/journal.pone.0310897)
Supplement: S1 Data — (ZIP) [file pone.0310897.s011.zip › S1 raw data/raw data/raw data-Fig3.xlsx]

## Sheet: Sheet1
LVEF(%)
	Sham	Model	QL-L	QL-H	Empagliflozin
	77.73	71.51	52.4	87.98	74.35
	84.92	50.45	54.07	84.78	71.99
	94.08	47.17	53.69	81.56	75.14
	74.95	57.15	61.24	69.35	76.15
	84.64	44.32	72.86	63.58	77.68
	76.87	48.73	69.15	69.58	76.23
平均值	82.1983	53.2217	60.5683	76.1383	75.2567
标准差	7.14757	9.93594	8.73433	9.91063	1.95575
LVFS(%)
	Sham	Model	QL-L	QL-H	Empagliflozin
	46.7	41.68	64.68	58.32	43.84
	54.66	26.48	28.41	54.75	30.61
	68.3	24.5	28.85	50.86	44.98
	44.46	30.79	33.88	39.77	44.99
	54.73	22.99	42.9	40.22	38.49
	53.62	20.91	35.16	32.01	42.21
平均值	53.745	27.8917	38.98	45.9883	40.8533
标准差	8.36079	7.54698	13.6441	10.1971	5.57518
LVIDs（mm）	Sham	Model	QL-L	QL-H	Empagliflozin
	2.74	5.22	1.95	2.1	4.98
	2.39	5.63	5.17	2.51	3.15
	1.55	4.59	4.18	2.68	4.2
	3.27	6.61	4.76	4.93	4.63
	2.83	5.1	3.75	4.15	3.61
	2.51	5.37	3.87	4.51	2.7
平均值	2.54833	5.42	3.94667	3.48	3.87833
标准差	0.576209	0.677348	1.11747	1.19144	0.880123
LVIDd（mm）	Sham	Model	QL-L	QL-H	Empagliflozin
	5.14	6.45	5.51	5.04	6.04
	5.27	7.1	7.15	6.24	6.34
	4.89	7.45	5.84	5.46	6.56
	5.89	6.63	7.2	6.24	4.91
	6.24	8.58	6.57	5.28	6.33
	5.42	6.44	6.41	6.63	3.9
	5.475	7.10833	6.44667	5.815	5.68
	0.501388	0.823588	0.681782	0.63849	1.05104
