# Supplementary material for: Qili Qiangxin capsule attenuates myocardial fibrosis by modulating collagen homeostasis post-infarction in rats
Source: PLoS One. 2024 Sep 27;19(9):e0310897. doi: 10.1371/journal.pone.0310897 (PMC11432860; doi:10.1371/journal.pone.0310897)
Supplement: S1 Data — (ZIP) [file pone.0310897.s011.zip › S1 raw data/raw data/raw data-Fig4D .xlsx]

## Sheet: collagen I
Group	Area	Density	MOD
Sham	64.04225	.7280306	19.3441				MOD	Sham	Model	QL-L	QL-H	Empagliflozin
	95.9429	0.664813	19.7921					19.3441	55.4055	23.7298	12.8312	15.1358
	88.3947	0.567474	11.3874					19.7921	48.7166	23.5273	13.8695	14.9001
Model	32.14814	.6018596	55.4055					11.3874	31.3551	17.6696	17.0711	17.3707
	49.13347	.1275566	48.7166				平均值	16.8412	45.1591	21.6422	14.5906	15.8022
	29.25886	.7011159	31.3551				标准差	4.72846	12.4136	3.44187	2.20998	1.36346
QL-L	17.11111	.7951666	23.7298
	32.8909	0.680355	23.52726
	13.9259	.5456506	17.6696
QL-H	16.8	0.758739	12.8312
	21.2333	0.661549	13.8695
	29.7	0.568465	17.0711
Empagliflozin	24.2	.6212499	15.13579
	22.4722	.6412109	14.90014
	20.4643	.8555698	17.37071

## Sheet: Collagen II
Group	Area	Density	MOD
Sham	.3611137	21.22222	8.84241				MOD	Sham	Model	QL-L	QL-H	Empagliflozin
	.2496722	31.04428	9.75983					8.84241	4.34772	4.61559	7.43892	9.75983
	.2685063	29.77049	5.01904					9.75983	3.08139	9.10327	10.5325	7.55938
Model	.2601762	16.78865	4.347722					5.01904	4.02219	4.00406	5.84241	5.01904
	.0713105	43.33837	3.081392				平均值	7.87376	3.8171	5.90764	7.93794	7.44608
	.2628414	15.55817	4.022194				标准差	2.51446	0.657605	2.78433	2.38453	2.37242
QL-L	.3080269	15.35817	4.615591
	.6443869	14.02162	9.103265
	.2162389	18.44970	4.004056
QL-H	.5339000	14.07736	7.438919
	.6902813	15.01675	10.53249
	.3751668	15.77150	5.842411
Empagliflozin	.2496722	14.21505	9.759830
	.2685063	16.15935	7.559383
	.2845402	17.98488	5.019040

## Sheet: collagen III
Group	Area	Density	MOD
Sham	18.7719	0.73992	7.68258				MOD	Sham	Model	QL-L	QL-H	Empagliflozin
	23.5797	0.707682	3.94029					7.68258	15.4216	12.5547	5.90106	5.81475
	30.7424	0.691213	6.36					3.94029	11.7687	12.7012	6.16272	5.73115
Model	21.4478	0.263671	15.4216					6.36	17.0651	10.4517	10.9332	8.8877
	39.1876	0.0697923	11.7687				平均值	5.99429	14.7518	11.9025	7.66565	6.8112
	17.5411	0.131294	17.0651				标准差	1.89776	2.71095	1.25862	2.83278	1.79879
QL-L	41.7254	0.297061	12.5547
	30.7127	0.0953803	12.7012
	21.0958	0.0261604	10.4517
QL-H	47.594	0.114669	5.90106
	31.8638	0.178327	6.16272
	22.8113	0.464649	10.9332
Empagliflozin	22.8113	0.207214	5.81475
	18.2017	0.185408	5.73115
	27.2864	0.311657	8.8877

## Sheet: collagen IV
Group	Area	Density	MOD
Sham	.2761885	19.95454	15.577				MOD	Sham	Model	QL-L	QL-H	Empagliflozin
	.2238681	30.65436	16.5645					15.577	3.13905	5.33732	14.9586	12.0403
	.2643842	13.28571	9.44347					16.5645	6.51668	8.77431	16.9903	7.48283
Model	.0832082	46.50838	3.13905					9.44347	6.02511	11.2081	9.917	14.205
	.0899290	72.97599	6.51668				平均值	13.8617	5.22695	8.4399	13.9553	11.2427
	.0912713	59.51759	6.02511				标准差	3.858	1.8248	2.94963	3.64183	3.43132
QL-L	0.0907758	75.01162	5.33732
	.3195401	178.5977	8.77431
	.1849039	127.0916	11.2081
QL-H	.2703229	31.65714	5.90106
	.1190757	138.0665	6.16272
	0.213903	152.0763	10.9332
Empagliflozin	.3022161	24.88888	5.81475
	.2928337	17.55652	5.73115
	.2070250	35.60516	8.8877
