# Supplementary material for: Qili Qiangxin capsule attenuates myocardial fibrosis by modulating collagen homeostasis post-infarction in rats
Source: PLoS One. 2024 Sep 27;19(9):e0310897. doi: 10.1371/journal.pone.0310897 (PMC11432860; doi:10.1371/journal.pone.0310897)
Supplement: S1 Data — (ZIP) [file pone.0310897.s011.zip › S1 raw data/raw data/raw data-Fig4E CVF.xlsx]

## Sheet: Sheet1
	蓝色胶原Area	红色心肌Area	总Area	CVF(%)
假	444	136277	136721	0.324749
	159	34097	34256	0.464152			Sham	Model	QL-L	QL-H	Empagliflozin
	1353	125866	127219	1.06352			0.324749	23.9723	23.013	2.7353	14.7159
	401	29682	30083	1.33298			0.464152	32.0764	24.7825	16.7679	13.7539
	197	34373	34570	0.569858			1.06352	27.473	32.4417	14.9556	4.55075
	246	32964	33210	0.740741			1.33298	34.0064	26.6577	3.24597	20.2005
模	9056	28721	37777	23.9723			0.569858	29.8288	23.5121	5.95235	20.9496
	39377	83383	122760	32.0764			0.740719	35.9545	36.3346	8.47806	14.121
	10976	28976	39952	27.473		平均值	0.74933	30.5519	28.7457	8.6892	14.7153
	39914	77458	117372	34.0064		标准差	0.382947	4.39863	5.44771	5.95224	5.89152
	6256	14717	20973	29.8288
	8020	14286	22306	35.9545
低	40145	134300	174445	23.013
	32838	99667	132505	24.7825
	19987	41622	61609	32.4417
	50909	140064	190973	26.6577
	33793	109933	143726	23.5121
	61532	107816	169348	36.3346
高	4821	171430	176251	2.7353
	30098	149400	179498	16.7679
	26806	152431	179237	14.9556
	6399	190738	197137	3.24597
	12305	194420	206725	5.95235
	15987	172582	188569	8.47806
恩	5571	32286	37857	14.7159
	22694	142306	165000	13.7539
	7700	161503	169203	4.55075
	27903	110227	138130	20.2005
	46350	174895	221245	20.9496
	6908	42012	48920	14.121
