# Supplementary material for: Qili Qiangxin capsule attenuates myocardial fibrosis by modulating collagen homeostasis post-infarction in rats
Source: PLoS One. 2024 Sep 27;19(9):e0310897. doi: 10.1371/journal.pone.0310897 (PMC11432860; doi:10.1371/journal.pone.0310897)
Supplement: S1 Data — (ZIP) [file pone.0310897.s011.zip › S1 raw data/raw data/raw data-Fig5 MMP9 TIMP1.xlsx]

## Sheet: MMP-9
Group	Area	Mean	StdDev	Min	Max	IntDen	RawIntDen	MinThr	MaxThr	MMP-9(IntDen/Area)
Sham	18795	14.363	4.246	9	23	269947	269947	9	23	14.3627					MMP-9(IntDen/Area)
	63001	20.45	2.572	17	25	1288386	1288386	17	25	20.4502					Sham	Model	QL-L	QL-H	Empagliflozin
	41087	21.522	2.543	18	26	884267	884267	18	26	21.5218					14.3627	35.7778	30.7743	24.2266	13.5829
Model	13249	35.778	17.09	18	162	474020	474020	18	255	35.7778					20.4502	27.7234	14.8176	18.6337	16.2658
	29731	27.723	13.143	18	196	824243	824243	18	255	27.7234					21.5218	31.4364	20.2972	19.1908	7.96701
	6970	31.436	18.288	18	196	219112	219112	18	255	31.4364				平均值	18.7783	31.6459	21.963	20.6837	12.6052
QL-L	23810	30.774	10.236	17	53	732735	732735	17	53	30.7743				标准差	3.86133	4.0313	8.10771	3.08088	4.23489
	11667	14.818	2.857	11	20	172877	172877	11	20	14.8176
	25443	20.297	4.676	14	29	516421	516421	14	29	20.2972
QL-H	19551	24.227	4.544	18	33	473655	473655	18	33	24.2266
	17681	18.634	2.827	15	24	329463	329463	15	24	18.6337
	42562	19.191	1.888	17	23	816797	816797	17	23	19.1908
Empagliflozin	50409	13.583	1.368	12	16	684702	684702	12	16	13.5829
	700355	16.266	4.411	10	25	11391822	11391822	10	25	16.2658
	9244	7.967	2.262	5	12	73647	73647	5	12	7.96701

## Sheet: TIMP-1
Group	Area	Mean	StdDev	Min	Max	IntDen	RawIntDen	MinThr	MaxThr	TIMP-1(IntDen/Area)
Sham	3787	40.765	9.869	32	193	154378	154378	32	255	40.7652
	4272	39.557	11.443	29	134	168989	168989	29	255	39.5574			TIMP-1(IntDen/Area)
	1752	25.993	2.271	23	30	45539	45539	23	30	25.9926			Sham	Model	QL-L	QL-H	Empagliflozin
Model	47	51.641	3.688	20	34	1102	1102	20	255	23.4468			40.765	23.4468	20.97	28.015	42.598
	3370	37.769	11.652	20	153	44878	95675	20	255	13.3169			39.557	13.3169	28.313	58.634	45.496
	4235	26.327	6.925	20	76	111495	111495	20	255	26.327			25.993	26.327	20.179	41.727	37.554
QL-L	8020	20.97	3.419	16	27	168179	168179	16	27	20.97		平均值	35.4383	21.0302	23.154	42.792	41.8827
	13211	28.313	5.712	20	39	374042	374042	20	39	28.3129		标准差	8.20217	6.83341	4.4853	15.3373	4.01903
	4441	20.179	2.26	17	24	89613	89613	17	24	20.1786
QL-H	4384	28.015	3.119	24	34	122816	122816	24	34	28.0146
	77834	58.634	15.555	42	224	4563708	4563708	42	255	58.6339
	160229	41.727	12.755	29	148	6685923	6685923	29	255	41.7273
Empagliflozin	16598	42.598	13.773	27	148	707036	707036	27	255	42.5977
	829	45.496	20.07	26	180	37716	37716	26	255	45.4958
	5865	37.554	12.945	23	123	220252	220252	23	255	37.5536
