# Supplementary material for: Qili Qiangxin capsule attenuates myocardial fibrosis by modulating collagen homeostasis post-infarction in rats
Source: PLoS One. 2024 Sep 27;19(9):e0310897. doi: 10.1371/journal.pone.0310897 (PMC11432860; doi:10.1371/journal.pone.0310897)
Supplement: S1 Data — (ZIP) [file pone.0310897.s011.zip › S1 raw data/raw data/raw data-Fig6 WB.xlsx]

## Sheet: Sheet1
灰度值(integrated density val)										目的蛋白灰度值/内参灰度值（ratio）
分组	COLI	COLII	COLIII	COLVI	AT1	TGF-β	α-SMA	GAPDH		分组	COLI	COLII	COLIII	COLVI	AT1	TGF-β	α-SMA
Sham	54329	264661	31466	256173	57891	102901	48286	372598		Sham	0.145811	0.710312	0.0844503	0.687532	0.155371	0.276172	0.129593
	55761	262588	31060	254549	62519	98706	51180	379362			0.146986	0.692183	0.0818743	0.670992	0.1648	0.260189	0.134911
	90396	392508	55049	353641	96988	132485	79680	580655			0.155679	0.675975	0.094805	0.609038	0.167032	0.228165	0.137224
Model	178036	109162	172711	63851	267496	255711	308155	371809		Model	0.478837	0.293597	0.464515	0.171731	0.719445	0.687748	0.828799
	175569	101450	176831	69117	271447	252340	308257	379562			0.462557	0.267282	0.465882	0.182097	0.715159	0.664819	0.812139
	275161	139429	282249	90456	404008	420815	477804	582213			0.472612	0.239481	0.484786	0.155366	0.693918	0.722785	0.820669
QL-L	147923	132161	147136	118523	247016	222207	231223	378096		QL-L	0.391231	0.349544	0.38915	0.313473	0.653316	0.5877	0.611546
	142379	136162	143189	121715	223304	227801	229833	373738			0.380959	0.364325	0.383127	0.325669	0.597488	0.609521	0.614958
	216651	162877	234415	188285	338900	378540	344521	584158			0.370877	0.278824	0.401287	0.322319	0.580151	0.64801	0.589774
QL--H	114578	193373	100864	167861	184153	178613	186242	378212		QL--H	0.302946	0.511282	0.266686	0.443828	0.486904	0.472256	0.492428
	113877	198725	95433	172041	182417	173007	191714	378134			0.301155	0.525541	0.252379	0.454974	0.482414	0.457528	0.507
	184462	246512	175327	240704	264274	244747	278532	588776			0.313297	0.418686	0.297782	0.408821	0.448853	0.415688	0.47307
Empagliflozin	75953	155823	70020	203878	129794	199253	122657	372452		Empagliflozin	0.203927	0.418371	0.187997	0.547394	0.348485	0.534976	0.329323
	79969	160944	73633	202023	126127	201118	126328	377593			0.211786	0.426237	0.195006	0.535028	0.334029	0.532632	0.334561
	124204	209348	116604	290059	195514	301481	169690	577620			0.215027	0.362432	0.20187	0.502162	0.338482	0.521937	0.293774
