# Supplementary material for: Qili Qiangxin capsule attenuates myocardial fibrosis by modulating collagen homeostasis post-infarction in rats
Source: PLoS One. 2024 Sep 27;19(9):e0310897. doi: 10.1371/journal.pone.0310897 (PMC11432860; doi:10.1371/journal.pone.0310897)
Supplement: S1 Data — (ZIP) [file pone.0310897.s011.zip › S1 raw data/raw data/raw data-Fig7 qPCR.xlsx]

## Sheet: RNA浓度信息
组别	Nucleic Acid(ng/uL)（原液）	A260/A280	逆转录RNA浓度(ng/uL)（稀释后）	逆转录RNA（稀释后）加入体积(uL)
Sham	1246.35	1.949	200	10
	1377.89	1.883	200	10
	1619.5	2.01	200	10
Model	1370.84	1.96	200	10
	1085.43	1.97	200	10
	1312.84	1.913	200	10
QL-L	984.474	1.885	200	10
	1118.19	2.018	200	10
	1033.8	1.982	200	10
QL-H	921.1	1.903	200	10
	1517.52	1.933	200	10
	1580.34	1.95	200	10
Empagliflozin	1283.49	1.928	200	10
	1060.2	1.898	200	10
	1093	1.982	200	10

## Sheet: 引物信息
引物信息	引物名称	引物序列（5'-3')	片段长度（bp）
NM_030985.4	R-AT1R-S	CTCTGCCACATTCCCTGAGTTA	210
	R-AT1R-A	TGGGGCAGTCATCTTGGATTC
NM_017008.4	R-GAPDH-S	CTGGAGAAACCTGCCAAGTATG	138
	R-GAPDH-A	GGTGGAAGAATGGGAGTTGCT
上游引物的标识：-S（sense primer）
下游引物的标识：-A（antisense primer）
R:rat

## Sheet: 扩增数据分析
	基因名称		平均值		△CT=CT目的基因-CtGAPDH	△△CT=△CT实验-△CT对照	表达倍数=2-△△CT
组别	GAPDH	AT1R	GAPDH	AT1R	AT1R	AT1R	AT1R
Sham 1	16.0931	26.4282	16.0161	26.3336	10.3175	0	1
	15.9812	26.2028
	15.974	26.3697
Sham 2	15.9543	26.4199	15.9816	26.2917	10.3101	-0.00740051	1.00514
	16.0385	26.2256
	15.952	26.2295
Sham 3	15.9417	26.1995	15.9375	26.2808	10.3433	0.025856	0.982238
	15.8839	26.3334
	15.9868	26.3096
Model 1	15.8989	23.3333	15.9074	23.3743	7.46693	-2.85055	7.21277
	15.9658	23.4039
	15.8576	23.3858
Model 2	15.9011	23.4012	15.8996	23.4276	7.52806	-2.78943	6.91358
	15.8489	23.4782
	15.9487	23.4034
Model 3	15.9251	23.4448	15.9706	23.4861	7.51554	-2.80195	6.97382
	15.9744	23.4623
	16.0123	23.5514
QL-L 1	16.0981	23.8473	16.1016	23.7984	7.69681	-2.62068	6.15039
	16.1371	23.6786
	16.0696	23.8694
QL-L 2	16.1285	23.7923	16.0635	23.7866	7.72311	-2.59438	6.0393
	16.0301	23.781
	16.0318	23.7863
QL-L 3	16.0196	23.6897	16.0846	23.6731	7.58856	-2.72893	6.62963
	16.0607	23.6672
	16.1734	23.6625
QL-H 1	16.0065	24.4174	15.9931	24.3888	8.39569	-1.9218	3.78895
	15.9835	24.311
	15.9894	24.4382
QL-H 2	16.0208	24.4256	16.0366	24.4875	8.45097	-1.86652	3.64652
	16.0536	24.5202
	16.0353	24.5168
QL-H 3	16.0492	24.5165	16.0139	24.5763	8.56242	-1.75507	3.37543
	15.9925	24.5258
	16	24.6866
Empagliflozin 1	16.1564	25.7174	16.1162	25.6514	9.53516	-0.782329	1.71991
	16.1561	25.6482
	16.0362	25.5885
Empagliflozin 2	16.0776	25.6289	16.0714	25.5542	9.48283	-0.834654	1.78343
	16.0617	25.5617
	16.0748	25.472
Empagliflozin 3	16.0714	25.5406	16.0323	25.5081	9.47577	-0.841715	1.79218
	16.0831	25.4539
	15.9424	25.5298
